# Supplementary material for: Association Between Vitamin D Receptor BsmI Polymorphism and Low Bone Mineral Density in Postmenopausal Women in the MENA Region
Source: Pathophysiology. 2025 Feb 1;32(1):6. doi: 10.3390/pathophysiology32010006 (PMC11843856; doi:10.3390/pathophysiology32010006)
Supplement: Supplementary file 1 [file pathophysiology-32-00006-s001.zip]

Archive with 1 entries (1 files):
- pathophysiology-3330311-supplementary.pdf
